# Supplementary material for: Schema: metric learning enables interpretable synthesis of heterogeneous single-cell modalities
Source: Genome Biol. 2021 May 3;22:131. doi: 10.1186/s13059-021-02313-2 (PMC8091541; doi:10.1186/s13059-021-02313-2)
Supplement: Supplementary file 2 — Additional file 2:. Tables S2, S3. [file 13059_2021_2313_MOESM2_ESM.xlsx]

## Sheet: Table S2
REACTOME27 pathways enriched in Schema-ranked genes across 3 samples of Slide-Seq data
Pathway identifier	Pathway name	Entities FDR
R-HSA-156902	Peptide chain elongation	6.44e-15
R-HSA-72689	Formation of a pool of free 40S subunits	6.44e-15
R-HSA-975956	Nonsense Mediated Decay (NMD) independent of the Exon Junction Complex (EJC)	6.44e-15
R-HSA-72706	GTP hydrolysis and joining of the 60S ribosomal subunit	6.44e-15
R-HSA-156827	L13a-mediated translational silencing of Ceruloplasmin expression	6.44e-15
R-HSA-927802	Nonsense-Mediated Decay (NMD)	6.44e-15
R-HSA-975957	Nonsense Mediated Decay (NMD) enhanced by the Exon Junction Complex (EJC)	6.44e-15
R-HSA-1799339	SRP-dependent cotranslational protein targeting to membrane	6.44e-15
R-HSA-192823	Viral mRNA Translation	6.44e-15
R-HSA-72613	Eukaryotic Translation Initiation	6.44e-15
R-HSA-72737	Cap-dependent Translation Initiation	6.44e-15
R-HSA-6799198	Complex I biogenesis	6.44e-15
R-HSA-156842	Eukaryotic Translation Elongation	6.44e-15
R-HSA-611105	Respiratory electron transport	6.44e-15
R-HSA-163200	Respiratory electron transport, ATP synthesis by chemiosmotic coupling, and heat production by uncoupling proteins.	6.44e-15
R-HSA-72766	Translation	6.44e-15
R-HSA-72764	Eukaryotic Translation Termination	6.44e-15
R-HSA-8953854	Metabolism of RNA	6.44e-15
R-HSA-1428517	The citric acid (TCA) cycle and respiratory electron transport	6.44e-15
R-HSA-2262752	Cellular responses to stress	6.44e-15
R-HSA-8953897	Cellular responses to external stimuli	6.44e-15
R-HSA-422475	Axon guidance	6.44e-15
R-HSA-168273	Influenza Viral RNA Transcription and Replication	6.44e-15
R-HSA-9633012	Response of EIF2AK4 (GCN2) to amino acid deficiency	6.44e-15
R-HSA-9010553	Regulation of expression of SLITs and ROBOs	6.44e-15
R-HSA-2408557	Selenocysteine synthesis	6.44e-15
R-HSA-376176	Signaling by ROBO receptors	6.44e-15
R-HSA-168254	Influenza Infection	6.44e-15
R-HSA-168255	Influenza Life Cycle	6.44e-15
R-HSA-6791226	Major pathway of rRNA processing in the nucleolus and cytosol	2.49e-14
R-HSA-72649	Translation initiation complex formation	1.2e-13
R-HSA-2408522	Selenoamino acid metabolism	1.67e-13
R-HSA-72312	rRNA processing	2.72e-13
R-HSA-72702	Ribosomal scanning and start codon recognition	2.72e-13
R-HSA-8868773	rRNA processing in the nucleus and cytosol	3.84e-13
R-HSA-72662	Activation of the mRNA upon binding of the cap-binding complex and eIFs, and subsequent binding to 43S	6.03e-13
R-HSA-72695	Formation of the ternary complex, and subsequently, the 43S complex	3.17e-12
R-HSA-5663205	Infectious disease	2.12e-11
R-HSA-9604323	Negative regulation of NOTCH4 signaling	9.07e-09
R-HSA-72163	mRNA Splicing - Major Pathway	1.12e-08
R-HSA-69275	G2/M Transition	1.7e-08
R-HSA-453274	Mitotic G2-G2/M phases	2.29e-08
R-HSA-195253	Degradation of beta-catenin by the destruction complex	4.37e-08
R-HSA-5610785	GLI3 is processed to GLI3R by the proteasome	4.41e-08
R-HSA-5610783	Degradation of GLI2 by the proteasome	4.41e-08
R-HSA-72172	mRNA Splicing	6.28e-08
R-HSA-3858494	Beta-catenin independent WNT signaling	6.59e-08
R-HSA-8852276	The role of GTSE1 in G2/M progression after G2 checkpoint	6.94e-08
R-HSA-8854050	FBXL7 down-regulates AURKA during mitotic entry and in early mitosis	8.16e-08
R-HSA-450408	AUF1 (hnRNP D0) binds and destabilizes mRNA	1.12e-07
R-HSA-180585	Vif-mediated degradation of APOBEC3G	1.12e-07
R-HSA-1234176	Oxygen-dependent proline hydroxylation of Hypoxia-inducible Factor Alpha	1.89e-07
R-HSA-1266738	Developmental Biology	2.4e-07
R-HSA-162909	Host Interactions of HIV factors	2.4e-07
R-HSA-4086400	PCP/CE pathway	2.4e-07
R-HSA-392499	Metabolism of proteins	3.3e-07
R-HSA-5610787	Hedgehog 'off' state	4.17e-07
R-HSA-163210	Formation of ATP by chemiosmotic coupling	4.22e-07
R-HSA-72203	Processing of Capped Intron-Containing Pre-mRNA	4.22e-07
R-HSA-8949613	Cristae formation	5.75e-07
R-HSA-187577	SCF(Skp2)-mediated degradation of p27/p21	5.86e-07
R-HSA-5610780	Degradation of GLI1 by the proteasome	5.86e-07
R-HSA-450531	Regulation of mRNA stability by proteins that bind AU-rich elements	6.28e-07
R-HSA-180534	Vpu mediated degradation of CD4	6.5e-07
R-HSA-195721	Signaling by WNT	8.67e-07
R-HSA-75815	Ubiquitin-dependent degradation of Cyclin D	8.95e-07
R-HSA-199991	Membrane Trafficking	9.16e-07
R-HSA-211733	Regulation of activated PAK-2p34 by proteasome mediated degradation	1.056e-06
R-HSA-1234174	Cellular response to hypoxia	1.1e-06
R-HSA-174113	SCF-beta-TrCP mediated degradation of Emi1	1.13e-06
R-HSA-112316	Neuronal System	1.29e-06
R-HSA-5658442	Regulation of RAS by GAPs	1.52e-06
R-HSA-5362768	Hh mutants that don't undergo autocatalytic processing are degraded by ERAD	1.53e-06
R-HSA-1168372	Downstream signaling events of B Cell Receptor (BCR)	1.82e-06
R-HSA-4641258	Degradation of DVL	1.884e-06
R-HSA-8939902	Regulation of RUNX2 expression and activity	2.11e-06
R-HSA-174084	Autodegradation of Cdh1 by Cdh1:APC/C	2.56e-06
R-HSA-373760	L1CAM interactions	2.81e-06
R-HSA-69613	p53-Independent G1/S DNA damage checkpoint	2.93e-06
R-HSA-69601	Ubiquitin Mediated Degradation of Phosphorylated Cdc25A	2.93e-06
R-HSA-69610	p53-Independent DNA Damage Response	2.93e-06
R-HSA-349425	Autodegradation of the E3 ubiquitin ligase COP1	2.93e-06
R-HSA-169911	Regulation of Apoptosis	2.93e-06
R-HSA-5387390	Hh mutants abrogate ligand secretion	3.04e-06
R-HSA-162906	HIV Infection	3.29e-06
R-HSA-77387	Insulin receptor recycling	3.48e-06
R-HSA-5676590	NIK-->noncanonical NF-kB signaling	5e-06
R-HSA-69202	Cyclin E associated events during G1/S transition	5.58e-06
R-HSA-174178	APC/C:Cdh1 mediated degradation of Cdc20 and other APC/C:Cdh1 targeted proteins in late mitosis/early G1	5.93e-06
R-HSA-174154	APC/C:Cdc20 mediated degradation of Securin	6.231e-06
R-HSA-5678895	Defective CFTR causes cystic fibrosis	6.231e-06
R-HSA-4641257	Degradation of AXIN	6.231e-06
R-HSA-8941858	Regulation of RUNX3 expression and activity	6.231e-06
R-HSA-5358351	Signaling by Hedgehog	6.89e-06
R-HSA-68949	Orc1 removal from chromatin	7.13e-06
R-HSA-69656	Cyclin A:Cdk2-associated events at S phase entry	8.06e-06
R-HSA-112315	Transmission across Chemical Synapses	9.99e-06
R-HSA-68827	CDT1 association with the CDC6:ORC:origin complex	1.01e-05
R-HSA-69541	Stabilization of p53	1.01e-05
R-HSA-9013694	Signaling by NOTCH4	1.15e-05
R-HSA-69563	p53-Dependent G1 DNA Damage Response	1.17e-05
R-HSA-69580	p53-Dependent G1/S DNA damage checkpoint	1.17e-05
R-HSA-195258	RHO GTPase Effectors	1.18e-05
R-HSA-4608870	Asymmetric localization of PCP proteins	1.5e-05
R-HSA-5607761	Dectin-1 mediated noncanonical NF-kB signaling	1.5e-05
R-HSA-350562	Regulation of ornithine decarboxylase (ODC)	1.63e-05
R-HSA-5687128	MAPK6/MAPK4 signaling	1.63e-05
R-HSA-917937	Iron uptake and transport	1.63e-05
R-HSA-174184	Cdc20:Phospho-APC/C mediated degradation of Cyclin A	1.63e-05
R-HSA-1169091	Activation of NF-kappaB in B cells	1.63e-05
R-HSA-69615	G1/S DNA Damage Checkpoints	1.63e-05
R-HSA-5358346	Hedgehog ligand biogenesis	1.63e-05
R-HSA-179419	APC:Cdc20 mediated degradation of cell cycle proteins prior to satisfation of the cell cycle checkpoint	2.05e-05
R-HSA-112314	Neurotransmitter receptors and postsynaptic signal transmission	2.14e-05
R-HSA-8948751	Regulation of PTEN stability and activity	2.56e-05
R-HSA-69017	CDK-mediated phosphorylation and removal of Cdc6	2.56e-05
R-HSA-69052	Switching of origins to a post-replicative state	2.9e-05
R-HSA-176409	APC/C:Cdc20 mediated degradation of mitotic proteins	2.9553e-05
R-HSA-176814	Activation of APC/C and APC/C:Cdc20 mediated degradation of mitotic proteins	3.66e-05
R-HSA-109581	Apoptosis	3.71e-05
R-HSA-176408	Regulation of APC/C activators between G1/S and early anaphase	3.93e-05
R-HSA-453276	Regulation of mitotic cell cycle	6.03e-05
R-HSA-174143	APC/C-mediated degradation of cell cycle proteins	6.03e-05
R-HSA-2467813	Separation of Sister Chromatids	6.42e-05
R-HSA-68882	Mitotic Anaphase	6.42e-05
R-HSA-68867	Assembly of the pre-replicative complex	6.6435e-05
R-HSA-2132295	MHC class II antigen presentation	7.33e-05
R-HSA-194315	Signaling by Rho GTPases	7.57e-05
R-HSA-5632684	Hedgehog 'on' state	8.05e-05
R-HSA-1236978	Cross-presentation of soluble exogenous antigens (endosomes)	8.72e-05
R-HSA-5357801	Programmed Cell Death	9.0068e-05
R-HSA-2555396	Mitotic Metaphase and Anaphase	9.03e-05
R-HSA-389957	Prefoldin mediated transfer of substrate to CCT/TriC	9.48e-05
R-HSA-3371497	HSP90 chaperone cycle for steroid hormone receptors (SHR)	0.00010202
R-HSA-917977	Transferrin endocytosis and recycling	0.0001193
R-HSA-5607764	CLEC7A (Dectin-1) signaling	0.00012677
R-HSA-9020702	Interleukin-1 signaling	0.00016409
R-HSA-8856688	Golgi-to-ER retrograde transport	0.00016462
R-HSA-8950505	Gene and protein expression by JAK-STAT signaling after Interleukin-12 stimulation	0.00017241
R-HSA-983168	Antigen processing: Ubiquitination & Proteasome degradation	0.00019434
R-HSA-5689603	UCH proteinases	0.00020826
R-HSA-2565942	Regulation of PLK1 Activity at G2/M Transition	0.00021349
R-HSA-389958	Cooperation of Prefoldin and TriC/CCT in actin and tubulin folding	0.00025458
R-HSA-5628897	TP53 Regulates Metabolic Genes	0.00026315
R-HSA-391251	Protein folding	0.00027505
R-HSA-8939236	RUNX1 regulates transcription of genes involved in differentiation of HSCs	0.00027505
R-HSA-390466	Chaperonin-mediated protein folding	0.00028809
R-HSA-9612973	Autophagy	0.00031906
R-HSA-9663891	Selective autophagy	0.0003353
R-HSA-9020591	Interleukin-12 signaling	0.00039889
R-HSA-9639288	Amino acids regulate mTORC1	0.00044699
R-HSA-5653656	Vesicle-mediated transport	0.00051066
R-HSA-68886	M Phase	0.00052396
R-HSA-111885	Opioid Signalling	0.00052761
R-HSA-5619084	ABC transporter disorders	0.00060031
R-HSA-6807878	COPI-mediated anterograde transport	0.00075601
R-HSA-69002	DNA Replication Pre-Initiation	0.00077512
R-HSA-9646399	Aggrephagy	0.00080517
R-HSA-2682334	EPH-Ephrin signaling	0.00081033
R-HSA-380284	Loss of proteins required for interphase microtubule organization from the centrosome	0.00098495
R-HSA-380259	Loss of Nlp from mitotic centrosomes	0.00098495
R-HSA-447115	Interleukin-12 family signaling	0.00098495
R-HSA-416993	Trafficking of GluR2-containing AMPA receptors	0.00098495

## Sheet: Table S3
Gene Ontology (Biological Function) enrichment analysis of Schema-ranked genes across 3 samples of Slide-Seq data (via GOrilla28)
GO Term	Description	FDR q-value
GO:0003735	structural constituent of ribosome	1.99e-24
GO:0003723	RNA binding	7.42e-20
GO:0015078	proton transmembrane transporter activity	2.06e-19
GO:0022853	active ion transmembrane transporter activity	1.8e-17
GO:0042625	ATPase coupled ion transmembrane transporter activity	1.44e-17
GO:0019829	cation-transporting ATPase activity	1.2e-17
GO:0044769	ATPase activity, coupled to transmembrane movement of ions, rotational mechanism	6.27e-16
GO:0005198	structural molecule activity	1.73e-14
GO:0003729	mRNA binding	1.67e-14
GO:0015077	monovalent inorganic cation transmembrane transporter activity	7.49e-14
GO:0003954	NADH dehydrogenase activity	6.29e-13
GO:0008137	NADH dehydrogenase (ubiquinone) activity	1.73e-12
GO:0050136	NADH dehydrogenase (quinone) activity	1.59e-12
GO:0044877	protein-containing complex binding	1.82e-12
GO:0043492	ATPase activity, coupled to movement of substances	7.04e-12
GO:0042626	ATPase activity, coupled to transmembrane movement of substances	6.6e-12
GO:0046933	proton-transporting ATP synthase activity, rotational mechanism	8.56e-12
GO:0005515	protein binding	1e-11
GO:0015399	primary active transmembrane transporter activity	1.83e-11
GO:0015405	P-P-bond-hydrolysis-driven transmembrane transporter activity	1.74e-11
GO:0019899	enzyme binding	2.72e-11
GO:0004129	cytochrome-c oxidase activity	2.98e-11
GO:0016676	oxidoreductase activity, acting on a heme group of donors, oxygen as acceptor	2.85e-11
GO:0015002	heme-copper terminal oxidase activity	2.73e-11
GO:0009055	electron transfer activity	2.87e-11
GO:0016675	oxidoreductase activity, acting on a heme group of donors	5.24e-11
GO:0022890	inorganic cation transmembrane transporter activity	2.85e-10
GO:0016655	oxidoreductase activity, acting on NAD(P)H, quinone or similar compound as acceptor	2.93e-10
GO:0005488	Binding	8e-10
GO:0017111	nucleoside-triphosphatase activity	3.32e-09
GO:0019843	rRNA binding	3.87e-09
GO:0008324	cation transmembrane transporter activity	6.78e-09
GO:0036442	proton-exporting ATPase activity	1.13e-08
GO:0016462	pyrophosphatase activity	2.62e-08
GO:0051082	unfolded protein binding	3.08e-08
GO:0016817	hydrolase activity, acting on acid anhydrides	3.08e-08
GO:0016818	hydrolase activity, acting on acid anhydrides, in phosphorus-containing anhydrides	3e-08
GO:0019904	protein domain specific binding	5.02e-08
GO:0015318	inorganic molecular entity transmembrane transporter activity	7e-08
GO:0042623	ATPase activity, coupled	1.28e-07
GO:0015662	ATPase activity, coupled to transmembrane movement of ions, phosphorylative mechanism	1.65e-07
GO:0016679	oxidoreductase activity, acting on diphenols and related substances as donors	2.25e-07
GO:0016681	oxidoreductase activity, acting on diphenols and related substances as donors, cytochrome as acceptor	2.2e-07
GO:0008121	ubiquinol-cytochrome-c reductase activity	2.15e-07
GO:0015075	ion transmembrane transporter activity	3.05e-07
GO:0016887	ATPase activity	3.46e-07
GO:0031625	ubiquitin protein ligase binding	6.31e-07
GO:0008092	cytoskeletal protein binding	8.32e-07
GO:0044325	ion channel binding	2.34e-06
GO:0030235	nitric-oxide synthase regulator activity	3.54e-06
GO:0022857	transmembrane transporter activity	3.72e-06
GO:0044389	ubiquitin-like protein ligase binding	4.49e-06
GO:0017075	syntaxin-1 binding	5.79e-06
GO:1990446	U1 snRNP binding	5.7e-06
GO:0005215	transporter activity	6.27e-06
GO:0004298	threonine-type endopeptidase activity	6.45e-06
GO:0070003	threonine-type peptidase activity	6.34e-06
GO:0046961	proton-transporting ATPase activity, rotational mechanism	6.51e-06
GO:0043021	ribonucleoprotein complex binding	6.5e-06
GO:0008553	proton-exporting ATPase activity, phosphorylative mechanism	1.52e-05
GO:0048306	calcium-dependent protein binding	2.23e-05
GO:0031800	type 3 metabotropic glutamate receptor binding	2.57e-05
GO:0008135	translation factor activity, RNA binding	3.7e-05
GO:0016651	oxidoreductase activity, acting on NAD(P)H	5.34e-05
GO:0031386	protein tag	6.51e-05
GO:0022804	active transmembrane transporter activity	6.43e-05
GO:0005200	structural constituent of cytoskeleton	8.56e-05
GO:0015631	tubulin binding	8.9e-05
GO:0019905	syntaxin binding	9.74e-05
GO:0003743	translation initiation factor activity	0.00011
GO:0016491	oxidoreductase activity	0.000112
GO:0031072	heat shock protein binding	0.000113
GO:0070990	snRNP binding	0.00018
GO:0000149	SNARE binding	0.000209
GO:0051087	chaperone binding	0.000222
GO:0050998	nitric-oxide synthase binding	0.000316
GO:0003676	nucleic acid binding	0.000444
GO:0008556	potassium-transporting ATPase activity	0.000576
GO:0005391	sodium:potassium-exchanging ATPase activity	0.000568
GO:1901363	heterocyclic compound binding	0.000706
GO:0035256	G protein-coupled glutamate receptor binding	0.000811
GO:0043532	angiostatin binding	0.000806
GO:0003924	GTPase activity	0.000852
GO:0097159	organic cyclic compound binding	0.00131
GO:0047485	protein N-terminus binding	0.00172
GO:0008179	adenylate cyclase binding	0.00173
GO:0002135	CTP binding	0.00175
GO:0019900	kinase binding	0.00214
GO:0001883	purine nucleoside binding	0.00244
GO:0003730	mRNA 3'-UTR binding	0.00359
GO:0048156	tau protein binding	0.00415
GO:0019901	protein kinase binding	0.00425
